# Supplementary material for: Novel and ultra-rare damaging variants in neuropeptide signaling are associated with disordered eating behaviors
Source: PLoS One. 2017 Aug 28;12(8):e0181556. doi: 10.1371/journal.pone.0181556 (PMC5573281; doi:10.1371/journal.pone.0181556)
Supplement: S1 Table — (XLSX) [file pone.0181556.s001.xlsx]

## Sheet: Table S1
Supplemental Table 1: ParticipantCharacteristics
Primary Diagnosis	Secondary Diagnosis	Sex	BMI
AN-BP	Anxiety NOS	F	16.73
AN-R	MDD, Anxiety, OCD	F	UNK
AN-R	MDD, Anxiety NOS	F	17.71
AN-R	none	F	13.56
AN-R	OCD	F	17.42
AN-R	MDD, OCD	F	UNK
AN-R	Anxiety NOS	F	16.3
AN-R	none	F	18.74
AN-R	MDD	F	17.21
AN-BP	MDD, Anxiety NOS	F	16.95
AN-R	Anxiety NOS, MDD, Alcohol Abuse	F	13.78
AN-R	Anxiety NOS	F	17.51
AN-R	OCD, Social Phobia	F	16.48
AN-R	Anxiety NOS	F	16.91
AN-R	Alcohol Abuse, MDD, Anxiety NOS	F	12.61
AN-BP	Polysubstance Dep, Anxiety NOS	F	16.63
AN-R	OCD	F	16
AN-R	MDD, GAD	F	18.76
AN-R	Anxiety NOS	F	15.31
AN-R	Depressive NOS, Anxiety NOS	F	16.69
AN-R	MDD, OCD	F	14.16
AN-R	MDD, OCD, PTSD, Anxiety	F	16.8
AN-R	Anxiety Nos, Trichotillmania, MDD	F	13.8
AN-BP	Anxiety NOS, ADHD	M	UNK
AN-R	Anxiety NOS	F	17.36
AN-R	OCD	F	19.45
AN-R	MDD, Alcohol Dependence, OCD, Possible PTSD	F	12.68
AN-R	Possible PTSD, Possible BPII, OCD	F	14.79
AN-R	OCD	M	12.1
AN-R	MDD, Anxiety, OCD	F	15.75
AN-R	MDD, Alcohol Dependence, Social Phobia, OCD, PTSD	F	17.64
AN-BP	MDD	F	18.36
AN-R	MDD, Cannabis Dependence, Anxiety NOS	F	18.55
AN-R	Anxiety NOS	F	16.58
AN-R	MDD, OCD, Social anxiety, PTSD	F	15.6
AN-BP	Depression NOS, alcohol abuse	F	15.9
AN-BP	Depression NOS, GAD	F	17.71
AN-BP	none	F	17.78
AN-R	MDD, Panic Disorder	F	16.13
AN-R	MDD, PTSD, GAD	F	14.7
AN-BP	Depressive NOS	F	16.13
AN-BP	none	F	16.11
AN-BP	MDD	F	15.81
AN-R	MDD, OCD, Body Dysmorphic	F	16.94
AN-R	MDD, Panic Disorder,OCD,Anxiety	F	14.72
AN-R	Depressive NOS, Anxiety NOS	F	10.9
AN-R	Alcohol, Cannabis, Stimulant, and Cocaine Abuse, Anxiety NOS	F	16.3
AN-R	Anxiety	F	15.8
AN-BP	Depressive NOS	F	17.1
AN-R	none	F	12.39
AN-R	MDD PTSD, Psychosis NOS	F	10.3
AN-R	Depressive NOS, Anxiety NOS	F	18.5
		mean	15.962
BN	MDD, Anxiety NOS	F	20.19
BN	MDD	F	23.41
BN	Alcohol Abuse, MDD	F	22.26
BN	Anxiety NOS	F	22.49
BN	MDD	F	24.69
BN	none	F	21.14
BN	none	F	24.66
BN	Panic disorder, MDD	F	21.63
BN	Anxiety NOS	F	23.43
BN	Depression NOS	F	23.9
BN	Anxiety NOS	F	19.94
BN	MDD	F	28.82
BN	MDD	F	26.66
BN	Depressive NOS, Anxiety NOS	F	23.56
BN	none	F	22.83
BN	none	F	33.24
BN	MDD	F	19.22
BN	none	F	21.12
BN	Depressive NOS, Anxiety NOS	F	22.68
BN	Depressive NOS	F	24.5
BN	Bipolar II, Anxiety NOS	F	22.28
BN	MDD	F	24.51
BN	Depression NOS	F	44.4
BN	none	F	21.34
BN	MDD	F	24.2
BN	Anxiety NOS	F	19.83
BN	none	F	19.13
BN	Anxiet NOS, OCD	F	18.86
BN	OCD, Anxiety NOS	F	18.6
BN	MDD, Opiod Dependence, OCD, PTSD	F	17.75
		mean	23.3757
BED	none	F	27.26
BED	MDD, Alchohol Dependence, Anxiety NOS	F	39.99
BED	MDD, Anxiety NOS	F	38.95
BED	Depression NOS	M	55.95
BED	Anxiety NOS	F	41.96
BED	MDD	F	38.1
BED	MDD, Anxiety NOS	F	39.85
BED	Alcohol abuse, MDD	M	31.31
BED	MDD	F	24.09
BED	MDD, Alchohol Dependence, Anxiety	F	37.15
BED	MDD	F	32
		mean	36.9645
