# Supplementary material for: Novel and ultra-rare damaging variants in neuropeptide signaling are associated with disordered eating behaviors
Source: PLoS One. 2017 Aug 28;12(8):e0181556. doi: 10.1371/journal.pone.0181556 (PMC5573281; doi:10.1371/journal.pone.0181556)
Supplement: S2 Table — (XLSX) [file pone.0181556.s002.xlsx]

## Sheet: Table S2
Supplemental Table 2: Genes cited 3+ times in connection with eating disorders or appetite
gene	entrez	ncitations	exome_hit
GHRL	51738	253	FALSE
LEP	3952	184	FALSE
NPY	4852	83	FALSE
MC4R	4160	72	FALSE
LEPR	3953	58	FALSE
PYY	5697	55	FALSE
CNR1	1268	49	FALSE
SLC6A4	6532	48	FALSE
GHSR	2693	46	FALSE
POMC	5443	44	FALSE
BDNF	627	42	TRUE
AGRP	181	41	FALSE
HCRT	3060	40	FALSE
HTR2C	3358	31	FALSE
CARTPT	9607	29	FALSE
NUCB2	4925	25	FALSE
FTO	79068	25	FALSE
CCK	885	25	FALSE
DRD2	1813	24	FALSE
PMCH	5367	24	FALSE
HTR2A	3356	23	FALSE
CRH	1392	21	FALSE
GCG	2641	21	TRUE
HCRTR1	3061	20	FALSE
NPY2R	4887	20	FALSE
OXT	5020	20	FALSE
NPY5R	4889	19	FALSE
APOE	348	18	FALSE
HCRTR2	3062	17	FALSE
IL6	3569	17	FALSE
ADIPOQ	9370	17	FALSE
INS	3630	16	FALSE
NPY1R	4886	16	FALSE
TNF	7124	16	TRUE
MC3R	4159	15	FALSE
NTRK2	4915	15	TRUE
PPARG	5468	14	FALSE
FOS	2353	13	FALSE
OPRM1	4988	13	FALSE
AVP	551	13	FALSE
AGT	183	12	FALSE
SLC6A3	6531	12	FALSE
CCKAR	886	12	FALSE
COMT	1312	11	FALSE
MTOR	2475	11	FALSE
GLP1R	2740	11	TRUE
HTR1A	3350	11	FALSE
HTR1B	3351	11	FALSE
GAL	51083	11	FALSE
PPY	5539	11	FALSE
TRH	7200	11	FALSE
GNB3	2784	10	FALSE
ASIP	434	10	FALSE
STAT3	6774	10	FALSE
CRHR2	1395	9	FALSE
DRD4	1815	9	FALSE
AGTR1	185	9	FALSE
ESR1	2099	9	FALSE
MCHR1	2847	9	FALSE
IL1B	3553	9	FALSE
UCN	7349	9	TRUE
NMU	10874	8	FALSE
ADCYAP1	116	8	FALSE
CRHR1	1394	8	FALSE
APOA4	337	8	FALSE
PRKAA2	5563	8	FALSE
SGK1	6446	8	FALSE
TPH1	7166	8	FALSE
LOC100996758	100996758	7	FALSE
PPARGC1A	10891	7	FALSE
CNTF	1270	7	FALSE
GPR119	139760	7	FALSE
ADRB3	155	7	FALSE
DBH	1621	7	FALSE
MAOA	4128	7	FALSE
MBOAT4	619373	7	FALSE
CHRM3	1131	6	FALSE
CNR2	1269	6	FALSE
ADORA2A	135	6	FALSE
CREB1	1385	6	FALSE
ADRB1	153	6	FALSE
DRD1	1812	6	FALSE
FAAH	2166	6	FALSE
GRIA1	2890	6	FALSE
IGF1	3479	6	FALSE
IL10	3586	6	FALSE
MYD88	4615	6	FALSE
NPPC	4880	6	FALSE
PPARA	5465	6	FALSE
AVPR1A	552	6	FALSE
RETN	56729	6	FALSE
PTGS2	5743	6	FALSE
SIM1	6492	6	FALSE
UCP3	7352	6	FALSE
TAS1R3	83756	6	FALSE
SOCS3	9021	6	FALSE
GDF15	9518	6	FALSE
CNTFR	1271	5	FALSE
ADM	133	5	FALSE
ADRA2A	150	5	FALSE
ADRB2	154	5	FALSE
FASN	2194	5	FALSE
SIRT1	23411	5	FALSE
GAD2	2572	5	FALSE
GHR	2690	5	FALSE
GRIN2B	2904	5	FALSE
GRP	2922	5	FALSE
HTR1D	3352	5	FALSE
HTR2B	3357	5	FALSE
AQP2	359	5	FALSE
IRS1	3667	5	FALSE
LDLR	3949	5	FALSE
LPL	4023	5	FALSE
MTHFR	4524	5	FALSE
NMB	4828	5	TRUE
NOS2	4843	5	FALSE
NTF3	4908	5	FALSE
NTF4	4909	5	FALSE
NTRK3	4916	5	FALSE
NTS	4922	5	TRUE
NTSR1	4923	5	FALSE
OPRD1	4985	5	FALSE
PAH	5053	5	FALSE
PCSK2	5126	5	FALSE
PRKAB1	5564	5	FALSE
SLC2A2	6514	5	FALSE
SLC5A1	6523	5	FALSE
SST	6750	5	FALSE
TGFB1	7040	5	FALSE
TH	7054	5	FALSE
UCP1	7350	5	FALSE
CALCB	797	5	FALSE
TRPA1	8989	5	FALSE
GPR55	9290	5	FALSE
INSL5	10022	4	FALSE
MGLL	11343	4	FALSE
UCN3	114131	4	FALSE
TPH2	121278	4	FALSE
CPE	1363	4	FALSE
CSHL1	1444	4	FALSE
ADRA1A	148	4	FALSE
CYBB	1536	4	FALSE
ACE	1636	4	FALSE
DPP4	1803	4	FALSE
DRD3	1814	4	FALSE
EGFR	1956	4	FALSE
ESR2	2100	4	FALSE
GABRA2	2555	4	FALSE
GALR1	2587	4	FALSE
GCK	2645	4	FALSE
GHRH	2691	4	FALSE
DISC1	27185	4	FALSE
GNRH1	2796	4	FALSE
PRLHR	2834	4	FALSE
GRIA2	2891	4	FALSE
GRIN2A	2903	4	FALSE
HTT	3064	4	FALSE
HSD11B1	3290	4	FALSE
HTR3A	3359	4	FALSE
HTR4	3360	4	FALSE
HTR5A	3361	4	FALSE
IAPP	3375	4	FALSE
IFNG	3458	4	FALSE
APP	351	4	FALSE
IL1R1	3554	4	FALSE
IL1RN	3557	4	FALSE
ARNTL	406	4	FALSE
NGF	4803	4	FALSE
NGFR	4804	4	FALSE
NSF	4905	4	FALSE
NTRK1	4914	4	FALSE
PRLH	51052	4	FALSE
ANGPTL4	51129	4	FALSE
PDYN	5173	4	FALSE
PIK3CG	5294	4	FALSE
PNOC	5368	4	FALSE
PNMT	5409	4	FALSE
PRL	5617	4	FALSE
PSEN1	5663	4	FALSE
SLC17A6	57084	4	FALSE
PROK2	60675	4	FALSE
SLC6A2	6530	4	FALSE
BMPR2	659	4	FALSE
TACR1	6869	4	FALSE
UCP2	7351	4	FALSE
SGIP1	84251	4	FALSE
IRS2	8660	4	FALSE
DGAT1	8694	4	FALSE
UCN2	90226	4	FALSE
CLOCK	9575	4	FALSE
RLN3	117579	3	FALSE
CLPS	1208	3	FALSE
CNTN1	1272	3	FALSE
CYP1A1	1543	3	FALSE
ADRBK2	157	3	FALSE
DBI	1622	3	FALSE
DDC	1644	3	FALSE
DRD5	1816	3	FALSE
EGR1	1958	3	FALSE
AKT1	207	3	FALSE
FGF10	2255	3	FALSE
NLGN1	22871	3	FALSE
TFIP11	24144	3	FALSE
GAST	2520	3	FALSE
GABBR1	2550	3	FALSE
GABRA1	2554	3	FALSE
GABRA3	2556	3	FALSE
GABRA4	2557	3	FALSE
GABRA5	2558	3	FALSE
GABRA6	2559	3	FALSE
GABRB2	2561	3	FALSE
GABRB3	2562	3	FALSE
GABRE	2564	3	FALSE
GABRG2	2566	3	FALSE
GABRG3	2567	3	FALSE
GABRP	2568	3	FALSE
CNRIP1	25927	3	FALSE
CNTN6	27255	3	FALSE
GNAS	2778	3	FALSE
GRIA3	2892	3	FALSE
GRIN1	2902	3	FALSE
SCG3	29106	3	FALSE
GRM3	2913	3	FALSE
GRM5	2915	3	FALSE
GRM7	2917	3	FALSE
GSK3B	2932	3	FALSE
GSTM1	2944	3	FALSE
HDC	3067	3	FALSE
HSD11B2	3291	3	FALSE
APOA1	335	3	FALSE
HTR7	3363	3	FALSE
FFAR4	338557	3	FALSE
QRFP	347148	3	TRUE
IL6ST	3572	3	FALSE
IL8	3576	3	FALSE
IL18	3606	3	FALSE
MECP2	4204	3	FALSE
NR3C2	4306	3	FALSE
MME	4311	3	FALSE
NNAT	4826	3	FALSE
NOS1	4842	3	FALSE
NPR3	4883	3	FALSE
OPRL1	4987	3	FALSE
PCSK1	5122	3	FALSE
ABCB1	5243	3	FALSE
PIK3R1	5295	3	FALSE
PLCD1	5333	3	FALSE
AVPR2	554	3	FALSE
PREP	5550	3	FALSE
ITLN1	55600	3	FALSE
PRKAA1	5562	3	FALSE
GABRQ	55879	3	FALSE
RAG1	5896	3	FALSE
RBP4	5950	3	FALSE
REN	5972	3	FALSE
S100B	6285	3	FALSE
BGLAP	632	3	FALSE
ABHD4	63874	3	FALSE
SHMT1	6470	3	FALSE
SLC1A1	6505	3	FALSE
SLC6A1	6529	3	FALSE
SLC6A13	6540	3	FALSE
STK11	6794	3	FALSE
BRS3	680	3	FALSE
TAC1	6863	3	FALSE
TFAM	7019	3	FALSE
TLR4	7099	3	FALSE
TUB	7275	3	FALSE
VDR	7421	3	FALSE
VIP	7432	3	TRUE
TRPV1	7442	3	FALSE
ALMS1	7840	3	FALSE
C12orf39	80763	3	FALSE
TAS1R1	80835	3	FALSE
MCHR2	84539	3	FALSE
GALR3	8484	3	FALSE
CAMK1	8536	3	FALSE
SNAP23	8773	3	FALSE
CCKBR	887	3	FALSE
HTR3B	9177	3	FALSE
PTGES	9536	3	FALSE
HDAC4	9759	3	TRUE
