# Supplementary material for: Novel and ultra-rare damaging variants in neuropeptide signaling are associated with disordered eating behaviors
Source: PLoS One. 2017 Aug 28;12(8):e0181556. doi: 10.1371/journal.pone.0181556 (PMC5573281; doi:10.1371/journal.pone.0181556)
Supplement: S3 Table — (XLSX) [file pone.0181556.s003.xlsx]

## Sheet: Table S3
Supplemental Table 3: Genes from restricted-eating group with increased burden of damaging variants
gene	entrezgene	expression.evidence	GO.evidence	max_score	training	hit.restriction	expected_restrict	p_restrict	FDR_restrict
UCN	7349	0.38	0.94	0.94	TRUE	1	0	0.000463915	0.0156139
CNR2	1269	0.54	0.81	0.81	TRUE	1	0	0.00112244	0.0320035
NTS	4922	0.3	0.7	0.7	TRUE	4	0	7.40957e-54	4.23951e-51
TNF	7124	0.62	0.62	0.62	TRUE	1	0	6.73433e-06	0.000428129
GRIK1	2897	0.56	0.95	0.95	FALSE	2	0.2	0.0017052	0.0450304
VIP	7432	0.79	0.83	0.83	FALSE	1	0	0.00337669	0.0738355
CHRNB1	1140	0.23	0.82	0.82	FALSE	2	0.1	3.95865e-05	0.00194682
NPPB	4879	0.73	0.82	0.82	FALSE	1	0	3.78443e-08	3.33919e-06
OR5T2	219464	0.45	0.81	0.81	FALSE	1	0	0.00190367	0.0495098
BAIAP3	8938	0.79	0.74	0.79	FALSE	2	0.2	0.00198023	0.0511138
OR51L1	119682	0.38	0.77	0.77	FALSE	1	0	0.00337463	0.0738355
OR6N2	81442	0.45	0.77	0.77	FALSE	1	0	0.00430258	0.0880739
PLTP	5360	0.19	0.76	0.76	FALSE	2	0.1	7.82049e-06	0.000488141
LYPD1	116372	0.34	0.75	0.75	FALSE	1	0	0.000765428	0.0236731
CTF1	1489	0.48	0.75	0.75	FALSE	1	0	4.44036e-67	3.04875e-64
CEACAM8	1088	0.47	0.74	0.74	FALSE	1	0	0.000741414	0.0231389
SEMA4C	54910	0.32	0.73	0.73	FALSE	2	0.1	8.16439e-07	5.83924e-05
C18orf54	162681	0.24	0.73	0.73	FALSE	1	0	0.00481557	0.0940233
SPAG11B	10407	0.58	0.72	0.72	FALSE	1	0	1.49596e-23	5.13564e-21
TMPRSS11B	132724	0.42	0.72	0.72	FALSE	1	0	0.00296131	0.0665701
FAM69A	388650	0.71	0.61	0.71	FALSE	1	0	0.00167456	0.0445641
NKG7	4818	0.45	0.7	0.7	FALSE	1	0	0.00536087	0.0989455
EMC3	55831	0.27	0.7	0.7	FALSE	1	0	0.00481511	0.0940233
POMK	84197	0.51	0.7	0.7	FALSE	1	0	0.00481511	0.0940233
CLUL1	27098	0.37	0.7	0.7	FALSE	1	0	9.7689e-05	0.00424515
SBNO1	55206	0.3	0.69	0.69	FALSE	2	0.2	0.00223905	0.0561071
C6orf106	64771	0.24	0.68	0.68	FALSE	1	0	0.00535988	0.0989455
PDCD1LG2	80380	0.3	0.67	0.67	FALSE	1	0	0.000351418	0.0123122
RESP18	389075	0.67	0.63	0.67	FALSE	1	0	0.00391648	0.0824864
DMXL2	23312	0.56	0.66	0.66	FALSE	3	0.4	0.000932275	0.0278304
CCBE1	147372	0.66	0.44	0.66	FALSE	1	0	0.00382241	0.0814261
GJD3	125111	0.65	0.41	0.65	FALSE	1	0	0.00522438	0.0989455
GPC1	2817	0.07	0.65	0.65	FALSE	2	0.2	0.000490409	0.016034
HAS1	3036	0.65	0.63	0.65	FALSE	2	0.2	0.00247384	0.0615413
HP	3240	0.65	0.37	0.65	FALSE	1	0	4.44036e-67	3.04875e-64
EMP1	2012	0.19	0.64	0.64	FALSE	1	0	0.000351418	0.0123122
MUC19	283463	0.48	0.64	0.64	FALSE	3	0.5	0.00397468	0.0832017
TSSK1B	83942	0.64	0.51	0.64	FALSE	1	0	1.30639e-05	0.000760143
TMEM74	157753	0.64	0.58	0.64	FALSE	1	0	0.000588862	0.0188931
LILRA1	11024	0.36	0.64	0.64	FALSE	1	0	8.08905e-10	8.41507e-08
PMEPA1	56937	0.46	0.63	0.63	FALSE	2	0	8.27313e-25	3.55021e-22
EXTL1	2134	0.63	0.58	0.63	FALSE	2	0.1	0.0001722	0.00656848
TMEM159	57146	0.43	0.63	0.63	FALSE	1	0	6.11658e-05	0.00279976
ARMCX1	51309	0.04	0.63	0.63	FALSE	1	0	0.00295946	0.0665701
TMEM244	253582	0.52	0.63	0.63	FALSE	1	0	8.68028e-15	1.98663e-12
C6orf10	10665	0.51	0.63	0.63	FALSE	1	0	0.000257932	0.00962479
RDH14	57665	0.32	0.62	0.62	FALSE	1	0	7.77077e-05	0.00351014
SFXN4	119559	0.5	0.62	0.62	FALSE	1	0	0.000351418	0.0123122
TPK1	27010	0.61	0.31	0.61	FALSE	2	0.1	5.19891e-10	5.57998e-08
AFF2	2334	0.48	0.61	0.61	FALSE	2	0.2	0.000308626	0.0112714
RGS9BP	388531	0.51	0.6	0.6	FALSE	1	0	0.00267842	0.0634139
GGACT	87769	0.26	0.6	0.6	FALSE	1	0	0.00407463	0.084777
KIAA1586	57691	0.38	0.6	0.6	FALSE	1	0	0.000264288	0.00975592
DEFB1	1672	0.4	0.6	0.6	FALSE	1	0	1.38493e-12	2.00645e-10
PLA2G2A	5320	0.39	0.6	0.6	FALSE	1	0	9.286e-05	0.00408703
GNAZ	2781	0.17	0.6	0.6	FALSE	1	0	0.000918776	0.0276751
TMED3	23423	0.1	0.6	0.6	FALSE	2	0.1	1.04986e-06	7.35548e-05
MPDU1	9526	0.07	0.6	0.6	FALSE	1	0	0.0022241	0.0561071
THAP1	55145	0.59	0.11	0.59	FALSE	1	0	1.28985e-05	0.000760143
ARHGAP1	392	0.59	0.29	0.59	FALSE	2	0.1	4.10366e-08	3.52196e-06
TPBG	7162	0.53	0.59	0.59	FALSE	2	0	2.34206e-14	5.02519e-12
NYAP1	222950	0.53	0.59	0.59	FALSE	2	0.1	0.000103783	0.0043986
CDC42EP2	10435	0.59	0.28	0.59	FALSE	1	0	0.000351469	0.0123122
METTL10	399818	0.38	0.59	0.59	FALSE	1	0	0.00161401	0.0432882
POFUT2	23275	0.07	0.59	0.59	FALSE	2	0	3.20887e-11	4.08001e-09
SPON1	10418	0.58	0.18	0.58	FALSE	2	0.2	0.000462185	0.0156139
BVES	11149	0.54	0.58	0.58	FALSE	2	0	2.30433e-12	3.04261e-10
GUCA1C	9626	0.58	0.48	0.58	FALSE	1	0	0.00481511	0.0940233
SRRM4	84530	0.58	0.47	0.58	FALSE	2	0.2	0.000481356	0.0158894
CCDC146	57639	0.57	NA	0.57	FALSE	2	0.1	0.000156163	0.00602366
CFHR3	10878	0.54	0.57	0.57	FALSE	1	0	2.26404e-05	0.00123368
TTC32	130502	0.28	0.57	0.57	FALSE	1	0	0.00295946	0.0665701
NARFL	64428	0.43	0.57	0.57	FALSE	3	0.1	4.85246e-14	9.25473e-12
SLA	6503	0.57	0.3	0.57	FALSE	2	0	2.6605e-15	6.52392e-13
KLHL9	55958	0.07	0.57	0.57	FALSE	1	0	0.000741414	0.0231389
KRT32	3882	0.54	0.56	0.56	FALSE	3	0.1	4.76179e-14	9.25473e-12
ANKLE1	126549	0.56	NA	0.56	FALSE	2	0.1	1.80369e-05	0.00103201
MAGI2	9863	0.56	0.32	0.56	FALSE	2	0.2	0.0048203	0.0940233
C14orf79	122616	0.56	NA	0.56	FALSE	1	0	4.04222e-05	0.0019545
KRTAP24-1	643803	0.46	0.56	0.56	FALSE	1	0	0.000610001	0.0193901
IFIT3	3437	0.55	0.05	0.55	FALSE	2	0.1	1.65781e-09	1.6739e-07
IGFN1	91156	0.52	0.55	0.55	FALSE	2	0.2	0.00354905	0.0766283
SCGB1A1	7356	0.54	0.52	0.54	FALSE	1	0	5.24932e-11	6.43604e-09
UTP23	84294	0.14	0.54	0.54	FALSE	2	0	1.4027e-12	2.00645e-10
MB	4151	0.54	0.5	0.54	FALSE	1	0	9.286e-05	0.00408703
POMT2	29954	0.13	0.54	0.54	FALSE	2	0.2	0.000884208	0.0271025
PEBP4	157310	0.54	0.29	0.54	FALSE	1	0	0.00115615	0.0325333
YPEL4	219539	0.41	0.54	0.54	FALSE	1	0	5.05194e-07	3.69953e-05
RNF166	115992	0.47	0.54	0.54	FALSE	1	0	0.00137646	0.0372077
CCDC102B	79839	0.53	NA	0.53	FALSE	1	0	0.000199689	0.00753331
MUSK	4593	0.47	0.53	0.53	FALSE	3	0.2	2.31439e-09	2.27008e-07
LATS1	9113	0.53	0.14	0.53	FALSE	2	0.2	0.00100078	0.029618
NEU2	4759	0.53	0.35	0.53	FALSE	2	0	6.88906e-11	7.88338e-09
SLAMF7	57823	0.53	0.53	0.53	FALSE	1	0	1.29013e-05	0.000760143
KIAA1671	85379	0.53	NA	0.53	FALSE	1	0	4.44036e-67	3.04875e-64
TLE6	79816	0.52	0.45	0.52	FALSE	1	0	0.00536038	0.0989455
THAP8	199745	0.52	0.44	0.52	FALSE	1	0	0.001128	0.0320035
RASAL2	9462	0.28	0.52	0.52	FALSE	2	0.2	0.00490819	0.0951966
CSDC2	27254	0.51	0.26	0.51	FALSE	2	0	4.32938e-38	2.12325e-35
NUDT5	11164	0.37	0.51	0.51	FALSE	1	0	0.00535988	0.0989455
ANKK1	255239	0.43	0.5	0.5	FALSE	1	0	0.00047584	0.0158598
LIME1	54923	0.42	0.5	0.5	FALSE	1	0	0.00503653	0.0965944
IL17RA	23765	0.5	0.45	0.5	FALSE	2	0.1	1.91763e-06	0.000129083
DNAJC27	51277	0.32	0.5	0.5	FALSE	2	0.1	1.96093e-07	1.52997e-05
SCGN	10590	0.46	0.5	0.5	FALSE	1	0	0.00257576	0.0616499
MARCH2	51257	0.3	0.5	0.5	FALSE	2	0.1	7.55042e-09	7.20016e-07
ZNF716	441234	0.5	0.26	0.5	FALSE	1	0	5.8545e-11	6.93052e-09
CNPY3	10695	0.07	0.49	0.49	FALSE	2	0	1.55837e-13	2.81573e-11
EFCAB7	84455	0.47	0.49	0.49	FALSE	2	0.1	5.40034e-06	0.000356526
EXTL3	2137	0.21	0.49	0.49	FALSE	3	0.1	1.95766e-13	3.36033e-11
RND1	27289	0.49	0.18	0.49	FALSE	1	0	0.00257576	0.0616499
CASP8	841	0.49	0.22	0.49	FALSE	1	0	0.00535988	0.0989455
ADGB	79747	0.49	0.49	0.49	FALSE	4	0.3	7.29053e-08	6.10448e-06
CSF2	1437	0.48	0.39	0.48	FALSE	1	0	1.54392e-07	1.23262e-05
NEURL4	84461	0.48	0.3	0.48	FALSE	3	0.4	0.000369618	0.0128172
CD28	940	0.47	0.28	0.47	FALSE	1	0	0.000135636	0.0054144
INIP	58493	0.46	0.13	0.46	FALSE	1	0	4.99189e-07	3.69953e-05
PPARGC1B	133522	0.46	0.34	0.46	FALSE	2	0.1	0.000148636	0.00579848
GIPC3	126326	0.45	NA	0.45	FALSE	2	0.1	1.70548e-06	0.000117098
CCNO	10309	0.45	0.3	0.45	FALSE	2	0.1	1.04676e-08	9.7122e-07
ANKRD23	200539	0.45	0.28	0.45	FALSE	1	0	0.00091901	0.0276751
C11orf88	399949	0.45	NA	0.45	FALSE	1	0	0.00304879	0.0679307
ERCC2	2068	0.45	0.02	0.45	FALSE	2	0.2	0.0036197	0.0776651
RNF19A	25897	0.44	0.44	0.44	FALSE	2	0.1	3.70287e-05	0.00189731
ADAM23	8745	0.44	0.43	0.44	FALSE	2	0.1	3.70287e-05	0.00189731
CCDC27	148870	0.43	NA	0.43	FALSE	1	0	0.0022241	0.0561071
ZNF695	57116	0.39	0.43	0.43	FALSE	1	0	0.00137646	0.0372077
NME9	347736	0.42	0.36	0.42	FALSE	1	0	0.00481511	0.0940233
DPH1	1801	0.41	0.3	0.41	FALSE	2	0.1	0.000141006	0.00556408
USP3	9960	0.38	0.4	0.4	FALSE	2	0.1	1.20391e-07	9.84052e-06
TNFRSF10A	8797	0.4	0.34	0.4	FALSE	1	0	1.48441e-23	5.13564e-21
ZFP14	57677	0.39	0.26	0.39	FALSE	1	0	0.00481511	0.0940233
PHOX2A	401	0.38	0.35	0.38	FALSE	1	0	0.00287239	0.0665701
HSBP1L1	440498	0.37	NA	0.37	FALSE	1	0	0.000116798	0.00483094
NCKIPSD	51517	0.36	0.26	0.36	FALSE	2	0.1	0.000103288	0.0043986
SEC23IP	11196	0.11	0.36	0.36	FALSE	2	0.2	0.00251505	0.0616499
RUSC1	23623	0.36	0.35	0.36	FALSE	2	0.1	3.96964e-05	0.00194682
DND1	373863	0.22	0.34	0.34	FALSE	1	0	0.0041626	0.0860855
C21orf58	54058	0.34	NA	0.34	FALSE	1	0	0.00342215	0.074356
ZNF678	339500	0.33	0.26	0.33	FALSE	1	0	0.00112397	0.0320035
ELOF1	84337	0.08	0.33	0.33	FALSE	1	0	0.000135625	0.0054144
RPS4X	6191	0.13	0.32	0.32	FALSE	1	0	0.00257604	0.0616499
ARPC5L	81873	0.14	0.31	0.31	FALSE	1	0	2.2999e-05	0.00123368
PPP3CA	5530	0.3	0.24	0.3	FALSE	2	0.1	5.20126e-10	5.57998e-08
SAR1A	56681	0.06	0.3	0.3	FALSE	1	0	0.000135625	0.0054144
AIF1L	83543	0.12	0.29	0.29	FALSE	2	0	5.23415e-16	1.38222e-13
H2AFV	94239	0.01	0.28	0.28	FALSE	1	0	1.28985e-05	0.000760143
UBTD1	80019	0.28	NA	0.28	FALSE	1	0	0.00135463	0.0372036
ZBTB2	57621	0.28	0.26	0.28	FALSE	1	0	0.00112244	0.0320035
FAM133B	257415	0.26	NA	0.26	FALSE	1	0	0.00498836	0.096208
YLPM1	56252	0.26	0.24	0.26	FALSE	2	0.2	0.00211133	0.054091
CASP3	836	0.25	0.08	0.25	FALSE	1	0	0.00295916	0.0665701
KIF20A	10112	0.24	0.22	0.24	FALSE	2	0.2	0.0004254	0.014604
HOMEZ	57594	0.16	0.24	0.24	FALSE	2	0	1.59829e-12	2.19477e-10
PSMC1	5700	0.23	0.02	0.23	FALSE	1	0	0.0013539	0.0372036
ACTG1	71	0.23	0.07	0.23	FALSE	1	0	3.79343e-08	3.33919e-06
FLII	2314	0.22	0.1	0.22	FALSE	3	0.4	0.000574594	0.0186092
ZNF254	9534	0.17	0.21	0.21	FALSE	1	0	0.002577	0.0616499
SPAG9	9043	0.21	0.15	0.21	FALSE	2	0.2	0.00384242	0.0814261
JUND	3727	0.03	0.21	0.21	FALSE	1	0	0.000109519	0.00458511
GLI3	2737	0.21	0.05	0.21	FALSE	3	0.3	3.33557e-05	0.0017617
RBM3	5935	0.06	0.2	0.2	FALSE	1	0	3.88005e-05	0.00194682
BCL2L1	598	0.01	0.2	0.2	FALSE	1	0	0.00295916	0.0665701
GABARAPL2	11345	0.03	0.19	0.19	FALSE	1	0	0.00481557	0.0940233
CNOT7	29883	0.05	0.18	0.18	FALSE	2	0	1.04393e-19	3.25802e-17
NDOR1	27158	0.16	0.18	0.18	FALSE	2	0.1	5.14977e-05	0.00238907
PEX1	5189	0.17	0.08	0.17	FALSE	2	0.2	0.00527031	0.0989455
RALA	5898	0.09	0.17	0.17	FALSE	1	0	1.38881e-12	2.00645e-10
SUMO1	7341	0.08	0.16	0.16	FALSE	1	0	0.00258595	0.0616499
C2orf81	388963	0.14	NA	0.14	FALSE	2	0.2	0.00184395	0.0483227
UBE2K	3093	0.08	0.13	0.13	FALSE	1	0	6.71888e-06	0.000428129
PTPN21	11099	0.08	0.13	0.13	FALSE	2	0.2	0.00306707	0.0679307
ARPC5	10092	0.13	0.07	0.13	FALSE	1	0	2.2999e-05	0.00123368
FARSA	2193	0.12	0.06	0.12	FALSE	2	0.1	1.9445e-05	0.00109434
PFN1	5216	0.12	0.04	0.12	FALSE	1	0	0.00296686	0.0665701
RPS27A	6233	0.1	0.12	0.12	FALSE	1	0	0.00295916	0.0665701
PSMA5	5686	0.09	0.02	0.09	FALSE	2	0	1.1831e-17	3.38466e-15
PAIP1	10605	0.08	0.04	0.08	FALSE	2	0	2.79119e-13	4.56293e-11
SRSF7	6432	0.06	0.03	0.06	FALSE	1	0	0.00135374	0.0372036
C6orf223	221416	NA	NA	NA	NA	1	0	5.0649e-07	3.69953e-05
ZNF829	374899	NA	NA	NA	NA	1	0	0.00431006	0.0880739
SMIM18	100507341	NA	NA	NA	NA	1	0	4.26007e-05	0.0020034
RUSC1-AS1	284618	NA	NA	NA	NA	1	0	4.10003e-05	0.00195492
RHNO1	83695	NA	NA	NA	NA	1	0	0.00112244	0.0320035
MTRNR2L6	100463482	NA	NA	NA	NA	1	0	4.44036e-67	3.04875e-64
C12orf75	387882	NA	NA	NA	NA	1	0	4.44036e-67	3.04875e-64
