# Supplementary material for: Novel and ultra-rare damaging variants in neuropeptide signaling are associated with disordered eating behaviors
Source: PLoS One. 2017 Aug 28;12(8):e0181556. doi: 10.1371/journal.pone.0181556 (PMC5573281; doi:10.1371/journal.pone.0181556)
Supplement: S4 Table — (XLSX) [file pone.0181556.s004.xlsx]

## Sheet: Table S4
Supplemental Table 4: Genes from binge-eating group with increased burden of damaging variants
gene	entrezgene	expression.evidence	GO.evidence	max_score	training	hit.binge	expected_binge	p_binge	FDR_binge
GLP1R	2740	0.62	0.89	0.89	TRUE	2	0.1	1.56542e-07	9.43098e-06
NTRK2	4915	0.5	0.82	0.82	TRUE	2	0.1	2.48352e-08	1.81657e-06
AVP	551	0.51	0.82	0.82	TRUE	1	0	0.0016446	0.0318893
GCG	2641	0.5	0.8	0.8	TRUE	2	0.1	5.14036e-10	5.88399e-08
BDNF	627	0.64	0.69	0.69	TRUE	1	0	1.37421e-06	6.13507e-05
QRFPR	84109	0.58	0.9	0.9	FALSE	3	0.1	2.92922e-12	4.63418e-10
CHRM4	1132	0.78	0.84	0.84	FALSE	1	0	0.00112392	0.0225704
PSORS1C2	170680	0.35	0.83	0.83	FALSE	1	0	0.00516437	0.0777826
RXFP1	59350	0.82	0.47	0.82	FALSE	2	0.2	0.00299388	0.050397
CLPSL1	340204	0.62	0.8	0.8	FALSE	1	0	1.01829e-16	2.1855e-14
OR2L3	391192	0.43	0.8	0.8	FALSE	1	0	1.22037e-05	0.000445923
GPR180	160897	0.24	0.78	0.78	FALSE	2	0.1	0.000242907	0.00631926
VASN	114990	0.5	0.78	0.78	FALSE	2	0.2	0.000529822	0.0122933
OR8B3	390271	0.34	0.77	0.77	FALSE	1	0	5.40367e-13	9.27811e-11
OR5AS1	219447	0.52	0.77	0.77	FALSE	1	0	1.37421e-06	6.13507e-05
OR52L1	338751	0.42	0.77	0.77	FALSE	1	0	4.72329e-06	0.000193093
OR4C6	219432	0.43	0.77	0.77	FALSE	1	0	0.00185066	0.034771
OR10G8	219869	0.5	0.77	0.77	FALSE	1	0	0.0056459	0.0826526
HCN2	610	0.53	0.75	0.75	FALSE	2	0.1	2.50317e-07	1.43265e-05
KCNJ12	3768	0.6	0.75	0.75	FALSE	1	0	5.80162e-47	2.49035e-44
UNC80	285175	0.53	0.74	0.74	FALSE	6	1.6	0.00136087	0.0271698
FXYD7	53822	0.65	0.74	0.74	FALSE	1	0	0.000823828	0.0173582
SSTR4	6754	0.5	0.73	0.73	FALSE	2	0.1	2.04239e-06	8.87794e-05
FAM20A	54757	0.71	0.73	0.73	FALSE	2	0.2	0.000465515	0.0111012
FNDC7	163479	0.35	0.73	0.73	FALSE	2	0.2	0.00549345	0.0820196
DEFB119	245932	0.39	0.72	0.72	FALSE	2	0	6.17787e-24	1.92862e-21
HSD11B1L	374875	0.5	0.72	0.72	FALSE	1	0	0.00216585	0.0399868
SPINK2	6691	0.54	0.71	0.71	FALSE	1	0	1.37421e-06	6.13507e-05
OR8A1	390275	0.43	0.7	0.7	FALSE	2	0	2.9689e-12	4.63418e-10
SLC26A8	116369	0.7	0.49	0.7	FALSE	2	0.1	9.57955e-05	0.00286054
TMEM91	641649	0.25	0.7	0.7	FALSE	1	0	0.00420176	0.0655856
GJD2	57369	0.38	0.69	0.69	FALSE	1	0	0.000173056	0.00478197
C6orf106	64771	0.24	0.68	0.68	FALSE	2	0	3.62483e-11	5.18653e-09
C7orf72	100130988	0.49	0.68	0.68	FALSE	2	0.1	1.97035e-05	0.000697546
CALHM3	119395	0.52	0.67	0.67	FALSE	2	0.2	0.000651485	0.0145273
KIAA1522	57648	0.67	NA	0.67	FALSE	2	0.2	0.00165671	0.0318893
C1orf95	375057	0.67	0.63	0.67	FALSE	1	0	0.00344525	0.0563055
PKD1L2	114780	0.44	0.66	0.66	FALSE	5	0.7	1.30738e-06	6.13507e-05
ELFN2	114794	0.66	0.63	0.66	FALSE	2	0.1	3.29139e-05	0.0011081
CPA4	51200	0.44	0.66	0.66	FALSE	2	0.1	8.14445e-05	0.00247505
LRIT1	26103	0.5	0.66	0.66	FALSE	2	0.2	0.000492485	0.0115835
PLD4	122618	0.29	0.66	0.66	FALSE	2	0.2	0.00229931	0.0415569
TREH	11181	0.32	0.66	0.66	FALSE	2	0.2	0.00336226	0.0560485
FDFT1	2222	0.05	0.66	0.66	FALSE	2	0.2	0.00345966	0.0563055
LIPJ	142910	0.45	0.66	0.66	FALSE	1	0	0.00651715	0.0928262
DEFA4	1669	0.65	0.52	0.65	FALSE	3	0	0	0
GJD3	125111	0.65	0.41	0.65	FALSE	2	0	3.19051e-11	4.76357e-09
GPC1	2817	0.07	0.65	0.65	FALSE	2	0.2	0.00480316	0.073422
FAM163B	642968	0.65	0.63	0.65	FALSE	1	0	0.000147456	0.00415054
CLSTN3	9746	0.49	0.64	0.64	FALSE	3	0.3	7.5094e-05	0.00232318
EMP1	2012	0.19	0.64	0.64	FALSE	2	0	1.40178e-17	3.20914e-15
ABHD12B	145447	0.64	0.63	0.64	FALSE	2	0.1	2.17033e-05	0.000760502
MFSD12	126321	0.54	0.64	0.64	FALSE	2	0.2	0.00166225	0.0318893
SPANXN5	494197	0.64	NA	0.64	FALSE	1	0	5.80162e-47	2.49035e-44
SLC25A19	60386	0.48	0.64	0.64	FALSE	1	0	1.05717e-10	1.40858e-08
TMEM37	140738	0.39	0.64	0.64	FALSE	1	0	0.00185003	0.034771
LRRC19	64922	0.56	0.63	0.63	FALSE	2	0.1	1.76349e-10	2.2429e-08
LHFPL3	375612	0.63	0.63	0.63	FALSE	2	0.1	1.15864e-09	1.20568e-07
SCYL2	55681	0.63	0.34	0.63	FALSE	2	0.2	0.000931405	0.0193845
LRRC24	441381	0.38	0.63	0.63	FALSE	2	0.2	0.002487	0.043352
C17orf74	201243	0.36	0.63	0.63	FALSE	1	0	0.000177911	0.0048106
MS4A6A	64231	0.28	0.63	0.63	FALSE	1	0	0.000412632	0.0100495
ATP6AP1L	92270	0.19	0.63	0.63	FALSE	1	0	0.000593951	0.0133409
C19orf38	255809	0.39	0.63	0.63	FALSE	1	0	0.000981562	0.0201837
TEDDM1	127670	0.35	0.63	0.63	FALSE	1	0	0.00144808	0.0287439
PMEPA1	56937	0.46	0.63	0.63	FALSE	1	0	0.00288479	0.0487999
DNAH5	1767	0.62	0.55	0.62	FALSE	6	1.8	0.00228575	0.0415569
CITED4	163732	0.62	0.22	0.62	FALSE	1	0	6.90945e-06	0.000272725
SFTPA1	653509	0.41	0.62	0.62	FALSE	1	0	1.22037e-05	0.000445923
CRABP1	1381	0.26	0.62	0.62	FALSE	1	0	0.00411114	0.0644767
ARL6IP5	10550	0.01	0.61	0.61	FALSE	2	0.1	3.18915e-06	0.000135204
MORN4	118812	0.61	NA	0.61	FALSE	2	0.1	8.45977e-06	0.000330123
DHRSX	207063	0.13	0.61	0.61	FALSE	1	0	4.57522e-08	3.13115e-06
BMP15	9210	0.51	0.61	0.61	FALSE	1	0	3.40149e-07	1.85408e-05
FTHL17	53940	0.49	0.61	0.61	FALSE	1	0	0.000823935	0.0173582
SPRR3	6707	0.61	0.13	0.61	FALSE	1	0	0.00654162	0.0928262
EXPH5	23086	0.31	0.6	0.6	FALSE	3	0.2	1.23172e-06	5.95737e-05
TMEM70	54968	0.26	0.6	0.6	FALSE	2	0.1	2.85224e-10	3.37745e-08
FAM98B	283742	0.11	0.6	0.6	FALSE	2	0.1	2.48161e-07	1.43265e-05
C8orf82	414919	0.13	0.6	0.6	FALSE	2	0.1	3.59118e-07	1.9269e-05
GRTP1	79774	0.24	0.6	0.6	FALSE	2	0.1	4.29182e-06	0.000179733
CRY2	1408	0.6	0.16	0.6	FALSE	2	0.2	0.000773756	0.0167112
COQ5	84274	0.06	0.6	0.6	FALSE	2	0.2	0.00185297	0.034771
DUSP14	11072	0.48	0.6	0.6	FALSE	1	0	0.00344542	0.0563055
TRMT10B	158234	0.13	0.59	0.59	FALSE	2	0.1	5.08246e-07	2.64442e-05
SH3RF3	344558	0.59	0.27	0.59	FALSE	2	0.1	9.94619e-05	0.00294441
NYAP2	57624	0.47	0.59	0.59	FALSE	2	0.2	0.00424229	0.0659187
KRTAP25-1	100131902	0.45	0.59	0.59	FALSE	1	0	5.80162e-47	2.49035e-44
THAP1	55145	0.59	0.11	0.59	FALSE	1	0	0.000274345	0.0069272
GALNT2	2590	0.18	0.58	0.58	FALSE	3	0.2	1.38213e-08	1.07869e-06
SERINC5	256987	0.55	0.58	0.58	FALSE	2	0.1	8.29336e-08	5.37347e-06
GLTSCR2	29997	0.12	0.58	0.58	FALSE	2	0.1	7.07901e-05	0.00220994
HMSD	284293	0.58	0.56	0.58	FALSE	1	0	4.27237e-09	3.76188e-07
MYLK4	340156	0.57	0.5	0.57	FALSE	3	0.1	2.32212e-16	4.69068e-14
ITPR1	3708	0.57	0.37	0.57	FALSE	3	0.4	0.00042012	0.0100887
RNF215	200312	0.51	0.57	0.57	FALSE	2	0.1	7.03429e-10	7.54868e-08
MRPS23	51649	0.08	0.57	0.57	FALSE	2	0.1	1.34835e-08	1.0768e-06
CTRC	11330	0.38	0.57	0.57	FALSE	2	0.1	2.48352e-08	1.81657e-06
GRAMD3	65983	0.53	0.57	0.57	FALSE	2	0.1	0.000103673	0.00299171
COL24A1	255631	0.44	0.57	0.57	FALSE	2	0.2	0.0035913	0.0576286
FGF21	26291	0.42	0.57	0.57	FALSE	1	0	0.000176021	0.00479727
APOA2	336	0.5	0.57	0.57	FALSE	1	0	0.0056459	0.0826526
NUDT13	25961	0.54	0.56	0.56	FALSE	2	0.1	1.08743e-05	0.000410355
DCAF17	80067	0.35	0.56	0.56	FALSE	2	0.2	0.000290414	0.00727942
ZNF366	167465	0.56	0.06	0.56	FALSE	2	0.2	0.00399654	0.0635376
LONRF1	91694	0.55	0.52	0.55	FALSE	2	0.1	1.48597e-05	0.000537138
TEX36	387718	0.55	NA	0.55	FALSE	1	0	1.95391e-07	1.15685e-05
PON3	5446	0.5	0.54	0.54	FALSE	2	0.1	2.85092e-10	3.37745e-08
RGN	9104	0.54	0.22	0.54	FALSE	2	0.1	1.00206e-06	4.91582e-05
SAG	6295	0.54	0.4	0.54	FALSE	2	0.1	2.82129e-05	0.000959238
GSTA2	2939	0.54	0.44	0.54	FALSE	1	0	0.002847	0.0483989
TDRKH	11022	0.28	0.53	0.53	FALSE	4	0.1	1.09604e-20	2.68843e-18
UGGT2	55757	0.51	0.53	0.53	FALSE	3	0.4	0.000790255	0.0169609
TP53I3	9540	0.36	0.53	0.53	FALSE	2	0.1	9.77019e-09	7.9883e-07
PER3	8863	0.53	0.14	0.53	FALSE	2	0.2	0.00110909	0.0224036
ZNF503	84858	0.53	0.33	0.53	FALSE	2	0.2	0.00261537	0.0453595
CCDC102B	79839	0.53	NA	0.53	FALSE	1	0	0.00190537	0.03556
TUBG2	27175	0.52	0.22	0.52	FALSE	2	0.1	0.00025885	0.0066834
LRP12	29967	0.31	0.52	0.52	FALSE	2	0.2	0.00306558	0.0513522
FGFR4	2264	0.52	0.28	0.52	FALSE	2	0.2	0.00483717	0.073422
IL23A	51561	0.52	0.27	0.52	FALSE	1	0	0.000593951	0.0133409
ITPR3	3710	0.46	0.51	0.51	FALSE	4	1	0.00645977	0.0928153
TBX15	6913	0.48	0.51	0.51	FALSE	2	0.1	9.6071e-06	0.000366564
CXorf21	80231	0.51	NA	0.51	FALSE	1	0	1.22064e-05	0.000445923
CSDC2	27254	0.51	0.26	0.51	FALSE	1	0	0.000174067	0.00478197
MCAM	4162	0.21	0.5	0.5	FALSE	2	0.2	0.00041681	0.0100798
LAD1	3898	0.44	0.5	0.5	FALSE	2	0.2	0.0024491	0.0429093
ARHGAP11B	89839	0.5	0.5	0.5	FALSE	1	0	1.37566e-06	6.13507e-05
RAP2B	5912	0.17	0.5	0.5	FALSE	1	0	0.00564924	0.0826526
SYT4	6860	0.2	0.49	0.49	FALSE	2	0	1.06649e-10	1.40858e-08
SEPT4	5414	0.49	0.08	0.49	FALSE	1	0	0.00231569	0.0416339
CDC42EP3	10602	0.34	0.49	0.49	FALSE	1	0	0.002847	0.0483989
KBTBD13	390594	0.48	0.41	0.48	FALSE	2	0.1	9.21703e-06	0.000355632
COL9A3	1299	0.47	0.48	0.48	FALSE	2	0.2	0.002387	0.0426215
LPO	4025	0.48	0.32	0.48	FALSE	2	0.2	0.00270213	0.0463955
IFIH1	64135	0.47	0.01	0.47	FALSE	3	0.3	8.38632e-05	0.00252619
CNTNAP1	8506	0.47	0.37	0.47	FALSE	3	0.4	0.000692461	0.015243
HSH2D	84941	0.47	0.31	0.47	FALSE	2	0	4.0193e-25	1.38023e-22
KLHDC2	23588	0.12	0.47	0.47	FALSE	2	0.1	8.33499e-07	4.20917e-05
CMAS	55907	0.18	0.47	0.47	FALSE	2	0.1	6.33347e-05	0.00199533
MAG	4099	0.47	0.35	0.47	FALSE	2	0.1	0.000242907	0.00631926
GFAP	2670	0.47	0.35	0.47	FALSE	2	0.2	0.000773756	0.0167112
ZBTB47	92999	0.47	0.26	0.47	FALSE	2	0.2	0.000844514	0.0176833
HCST	10870	0.47	0.35	0.47	FALSE	1	0	0.00411194	0.0644767
NR2F1	7025	0.46	0.21	0.46	FALSE	3	0	2.96648e-52	3.39563e-49
SCUBE3	222663	0.46	0.36	0.46	FALSE	3	0.4	0.000512932	0.0119824
RELB	5971	0.46	0.09	0.46	FALSE	2	0.1	4.65246e-05	0.00150722
SATB1	6304	0.45	0.06	0.45	FALSE	3	0.1	3.13937e-22	8.98382e-20
PPWD1	23398	0.4	0.45	0.45	FALSE	2	0.1	0.000173872	0.00478197
USP39	10713	0.16	0.45	0.45	FALSE	2	0.2	0.00221239	0.0406276
C11orf74	119710	0.45	NA	0.45	FALSE	1	0	0.000102539	0.00298406
FMNL1	752	0.44	0.34	0.44	FALSE	2	0.2	0.00356306	0.0574438
HOPX	84525	0.44	0.24	0.44	FALSE	1	0	0.00110715	0.0224036
CDH15	1013	0.36	0.43	0.43	FALSE	2	0.2	0.00344638	0.0563055
EVC2	132884	0.43	0.4	0.43	FALSE	2	0.2	0.0047076	0.0724928
CCDC172	374355	0.42	NA	0.42	FALSE	1	0	4.65023e-08	3.13115e-06
PROZ	8858	0.3	0.42	0.42	FALSE	1	0	0.00110729	0.0224036
CENPI	2491	0.42	0.08	0.42	FALSE	1	0	0.00651428	0.0928262
MMP11	4320	0.41	0.27	0.41	FALSE	3	0.2	2.54871e-08	1.82339e-06
BHLHE41	79365	0.41	0.24	0.41	FALSE	2	0.1	1.23492e-07	7.57273e-06
NDUFS1	4719	0.24	0.41	0.41	FALSE	2	0.2	0.000811068	0.0172994
ARHGEF10L	55160	0.28	0.4	0.4	FALSE	3	0.5	0.00196731	0.0365175
PDLIM2	64236	0.4	0.24	0.4	FALSE	2	0.1	1.03486e-07	6.4613e-06
ULK3	25989	0.4	0.13	0.4	FALSE	2	0.1	5.57903e-05	0.0017905
KCTD5	54442	0.4	0.1	0.4	FALSE	1	0	0.00239544	0.0426215
FAM89B	23625	0.09	0.4	0.4	FALSE	1	0	0.00565619	0.0826526
RRAS	6237	0.39	0.39	0.39	FALSE	2	0.1	7.02176e-10	7.54868e-08
ABRA	137735	0.39	0.34	0.39	FALSE	2	0.1	4.39491e-05	0.00143734
SRSF12	135295	0.37	0.39	0.39	FALSE	1	0	0.00576746	0.0839215
EP400	57634	0.2	0.38	0.38	FALSE	4	0.4	9.49448e-07	4.72523e-05
PHOX2A	401	0.38	0.35	0.38	FALSE	3	0	1.47764e-31	5.63801e-29
VAPB	9217	0.38	0.22	0.38	FALSE	2	0.1	6.51053e-06	0.000259967
TIGD1	200765	0.2	0.38	0.38	FALSE	2	0.1	0.000311589	0.00775359
UBASH3B	84959	0.38	0.09	0.38	FALSE	2	0.2	0.000669222	0.0148265
NPEPL1	79716	0.37	0.38	0.38	FALSE	2	0.2	0.00152425	0.0297402
FOXH1	8928	0.37	0.05	0.37	FALSE	2	0.1	2.10278e-06	9.02618e-05
NEK4	6787	0.37	0.26	0.37	FALSE	2	0.2	0.00228951	0.0415569
C7orf62	219557	0.37	NA	0.37	FALSE	1	0	0.00484548	0.073422
MAFK	7975	0.37	0.21	0.37	FALSE	1	0	0.0067955	0.0956383
TACC2	10579	0.35	0.36	0.36	FALSE	4	0.6	0.000104892	0.00300166
FAU	2197	0.03	0.36	0.36	FALSE	1	0	0.00411114	0.0644767
INPPL1	3636	0.34	0.35	0.35	FALSE	3	0.3	4.21011e-05	0.00139015
WDR38	401551	0.35	NA	0.35	FALSE	2	0.1	5.20378e-06	0.000210233
CDC14A	8556	0.35	0.09	0.35	FALSE	2	0.1	5.78268e-05	0.00183868
FBXO18	84893	0.17	0.35	0.35	FALSE	2	0.2	0.00049138	0.0115835
IFI6	2537	0.34	0.27	0.34	FALSE	1	0	7.76516e-05	0.00238085
ZNF530	348327	0.34	0.26	0.34	FALSE	1	0	0.00185003	0.034771
COL6A3	1293	0.27	0.32	0.32	FALSE	3	0.4	0.000184271	0.00494365
SNAPC1	6617	0.08	0.32	0.32	FALSE	2	0.1	1.9463e-05	0.000696207
KIAA1279	26128	0.17	0.32	0.32	FALSE	2	0.1	0.00019936	0.00530699
ANKRD16	54522	0.32	NA	0.32	FALSE	2	0.2	0.00388585	0.0620652
SOX12	6666	0.1	0.32	0.32	FALSE	1	0	3.74099e-09	3.40976e-07
GMNN	51053	0.31	0.02	0.31	FALSE	2	0	5.44012e-14	1.03785e-11
PDK1	5163	0.29	0.31	0.31	FALSE	2	0.2	0.000973249	0.0201334
MMP15	4324	0.31	0.3	0.31	FALSE	2	0.3	0.00666188	0.0941437
ARPC5L	81873	0.14	0.31	0.31	FALSE	1	0	0.000412632	0.0100495
CCDC138	165055	0.29	NA	0.29	FALSE	2	0.1	0.00011211	0.00318169
ZBTB40	9923	0.29	0.2	0.29	FALSE	2	0.2	0.0024491	0.0429093
ZNF433	163059	0.28	0.26	0.28	FALSE	3	0.1	2.06462e-13	3.73153e-11
MOB2	81532	0.28	0.2	0.28	FALSE	2	0.1	7.56361e-09	6.33499e-07
H2AFV	94239	0.01	0.28	0.28	FALSE	1	0	0.000274345	0.0069272
GARS	2617	0.12	0.27	0.27	FALSE	2	0.2	0.000699611	0.0153023
NUP107	57122	0.18	0.27	0.27	FALSE	2	0.2	0.00270213	0.0463955
LRRC16A	55604	0.27	0.27	0.27	FALSE	2	0.3	0.00687364	0.0963432
ZNF121	7675	0.26	0.26	0.26	FALSE	1	0	1.37421e-06	6.13507e-05
TNPO1	3842	0.25	0.02	0.25	FALSE	2	0.1	8.33008e-07	4.20917e-05
WRAP53	55135	0.25	0.04	0.25	FALSE	2	0.1	1.9906e-06	8.76376e-05
CWC25	54883	0.25	NA	0.25	FALSE	2	0.2	0.000411955	0.0100495
PPM1B	5495	0.08	0.23	0.23	FALSE	3	0.2	4.02604e-08	2.82151e-06
SRSF4	6429	0.1	0.23	0.23	FALSE	2	0.1	1.6067e-09	1.53262e-07
TP53RK	112858	0.22	0.13	0.22	FALSE	1	0	0.00623721	0.0899941
LIMA1	51474	0.21	0.17	0.21	FALSE	3	0.2	1.43573e-09	1.40866e-07
CREB3	10488	0.21	0.16	0.21	FALSE	2	0.1	6.99512e-09	6.00531e-07
PCM1	5108	0.2	0.13	0.2	FALSE	4	0.9	0.00243585	0.0429093
DRAP1	10589	0.01	0.2	0.2	FALSE	1	0	0.00345012	0.0563055
TOP3A	7156	0.18	0.12	0.18	FALSE	3	0.2	5.59706e-08	3.69622e-06
AES	166	0.14	0.18	0.18	FALSE	1	0	3.77318e-09	3.40976e-07
YWHAG	7532	0.15	0.18	0.18	FALSE	1	0	0.0056459	0.0826526
SMARCB1	6598	0.17	0.05	0.17	FALSE	2	0.1	9.64588e-08	6.13406e-06
GTF2F1	2962	0.17	0.05	0.17	FALSE	2	0.2	0.00458394	0.0709066
CAPZA1	829	0.16	0.16	0.16	FALSE	2	0.1	0.000213218	0.00563223
KIAA0101	9768	0.15	0.09	0.15	FALSE	1	0	0.000274345	0.0069272
UBE2A	7319	0.1	0.14	0.14	FALSE	1	0	2.7833e-05	0.000959238
YWHAH	7533	0.09	0.14	0.14	FALSE	1	0	0.000594397	0.0133409
CCT3	7203	0.06	0.13	0.13	FALSE	3	0.2	1.43573e-09	1.40866e-07
WASF1	8936	0.08	0.13	0.13	FALSE	2	0.1	2.48628e-08	1.81657e-06
DCAF7	10238	0.05	0.13	0.13	FALSE	1	0	0.00149066	0.0292511
CFL2	1073	0.1	0.12	0.12	FALSE	1	0	0.00145882	0.0287908
RNF11	26994	0.02	0.11	0.11	FALSE	1	0	0.000593951	0.0133409
ANP32A	8125	0.1	0.02	0.1	FALSE	1	0	0.000594113	0.0133409
TAX1BP3	30851	0.03	0.1	0.1	FALSE	1	0	0.00485346	0.073422
CDC5L	988	0.09	0.02	0.09	FALSE	2	0.1	3.99685e-05	0.00133254
NPM1	4869	0.02	0.09	0.09	FALSE	1	0	0.000102512	0.00298406
MCM5	4174	0.08	0.01	0.08	FALSE	2	0.2	0.00591497	0.0857046
MYCBP	26292	0.08	0.03	0.08	FALSE	1	0	0.00347929	0.056358
H2AFZ	3015	0.02	0.07	0.07	FALSE	2	0	1.42216e-82	2.44184e-79
HSPB1	3315	0.07	0.05	0.07	FALSE	2	0.1	3.96802e-07	2.09633e-05
PABPN1	8106	0.07	0.02	0.07	FALSE	1	0	5.80162e-47	2.49035e-44
PDCD6	10016	NA	NA	NA	NA	2	0	1.07766e-20	2.68843e-18
C12orf79	256021	NA	NA	NA	NA	1	0	5.80162e-47	2.49035e-44
EIF5AL1	143244	NA	NA	NA	NA	1	0	3.1059e-07	1.74847e-05
GALNT4	8693	NA	NA	NA	NA	1	0	3.39098e-07	1.85408e-05
ANXA2R	389289	NA	NA	NA	NA	1	0	4.55727e-06	0.00018855
C6orf223	221416	NA	NA	NA	NA	1	0	2.81124e-05	0.000959238
ANKRD65	441869	NA	NA	NA	NA	1	0	0.00539189	0.0808548
